# Supplementary material for: TMEM16A, a Homoharringtonine Receptor, as a Potential Endogenic Target for Lung Cancer Treatment
Source: Int J Mol Sci. 2021 Oct 10;22(20):10930. doi: 10.3390/ijms222010930 (PMC8535866; doi:10.3390/ijms222010930)
Supplement: Supplementary file 1 [file ijms-22-10930-s001.zip]

Archive with 1 entries (1 files):
- ijms-1361306-supplementary.pdf
